# Supplementary material for: Activation of the Gut–Brain Interaction by Urolithin A and Its Molecular Basis
Source: Nutrients. 2024 Oct 3;16(19):3369. doi: 10.3390/nu16193369 (PMC11478980; doi:10.3390/nu16193369)
Supplement: Supplementary file 1 [file nutrients-16-03369-s001.zip]

Archive with 1 entries (1 files):
- nutrients-3117943-supplementary.pdf
